# Supplementary material for: Selection and Validation of Reference Genes in Different Tissues of Okra (Abelmoschus esculentus L.) under Different Abiotic Stresses
Source: Genes (Basel). 2023 Feb 27;14(3):603. doi: 10.3390/genes14030603 (PMC10048105; doi:10.3390/genes14030603)
Supplement: Supplementary file 1 [file genes-14-00603-s001.zip › Table S1.xlsx]

## Sheet: Sheet1
Ranking	Top 1	Top 2	Bottom 2	Bottom 1
-7°C-leaves	GAPC1	CYP	TUB-α	UBC17
-7°C-roots	CYP	ACT7	MUB1	ARFA1E
-7°C-stems	HIS6	GAPC1	EF-1α	TUB-α
-7°C-different tissues	HIS6	60s	ARFA1E	TUB-α
NaCl-leaves	EF-1α	UBQ	UBC17	TUB-α
NaCl-roots	EF-1α	HIS6	UBC17	TUB-α
NaCl-stems	TUA4	Eif	UBC17	TUB-α
NaCl-different tissues	HIS6	Eif	MUB1	TUB-α
PEG-leaves	UBQ	Eif	HIS1	MUB1
PEG-roots	HIS6	Eif	HIS1	UBC17
PEG-stems	TUA4	HIS6	ARP	TUB-α
PEG-different treatmeats	UBQ	Eif	SAMDC	MUB1
Leaves-different treatmeats	HIS6	ACT7	UBC17	TUB-α
Roots-different treatmeats	HIS6	Eif	SAMDC	TUB-α
Stems-different treatmeats	UBC5B	60s	SAMDC	TUB-α
All samples	HIS6	Eif	SAMDC	TUB-α
