# Supplementary material for: Selection and Validation of Reference Genes in Different Tissues of Okra (Abelmoschus esculentus L.) under Different Abiotic Stresses
Source: Genes (Basel). 2023 Feb 27;14(3):603. doi: 10.3390/genes14030603 (PMC10048105; doi:10.3390/genes14030603)
Supplement: Supplementary file 1 [file genes-14-00603-s001.zip › Table S2.xlsx]

## Sheet: Sheet1
Ranking	1	2	3	4	5	6	7	8	9	10	11	12	13	14	15	16	17	18
-7°C-leaves	GAPC1	CYP	HIS6	EF-1α	UBC5B	UBQ	ACT7	TUA4	Eif	ARP	60s	GAPDH	SAMDC	ARFA1E	HIS1	MUB1	TUB-α	UBC17
-7°C-roots	CYP	ACT7	TUA4	UBC17	UBQ	GAPC1	EF-1α	HIS6	GAPDH	ARP	UBC5B	60s	Eif	SAMDC	TUB-α	HIS1	MUB1	ARFA1E
-7°C-stems	HIS6	GAPC1	TUA4	CYP	Eif	ACT7	GAPDH	60s	MUB1	UBC17	SAMDC	UBC5B	ARFA1E	HIS1	ARP	UBQ	EF-1α	TUB-α
-7°C-different tissues	HIS6	60s	CYP	Eif	EF-1α	UBC17	GAPC1	UBC5B	UBQ	TUA4	ACT7	GAPDH	ARP	HIS1	MUB1	SAMDC	ARFA1E	TUB-α
NaCl-leaves	EF-1α	UBQ	ACT7	TUA4	HIS6	Eif	CYP	GAPC1	ARP	60s	UBC5B	ARFA1E	HIS1	MUB1	SAMDC	GAPDH	UBC17	TUB-α
NaCl-roots	EF-1α	HIS6	UBC5B	TUA4	ACT7	UBQ	Eif	CYP	ARP	GAPC1	GAPDH	ARFA1E	HIS1	SAMDC	MUB1	60s	UBC17	TUB-α
NaCl-stems	TUA4	Eif	ACT7	CYP	EF-1α	UBQ	60s	HIS6	GAPC1	MUB1	SAMDC	ARP	HIS1	UBC5B	GAPDH	ARFA1E	UBC17	TUB-α
NaCl-different tissues	HIS6	Eif	GAPC1	UBC5B	ARFA1E	UBQ	EF-1α	60s	ACT7	GAPDH	CYP	TUA4	HIS1	ARP	UBC17	SAMDC	MUB1	TUB-α
PEG-leaves	UBQ	Eif	ACT7	GAPC1	HIS6	EF-1α	TUA4	CYP	60s	UBC5B	ARFA1E	ARP	GAPDH	TUB-α	UBC17	SAMDC	HIS1	MUB1
PEG-roots	HIS6	Eif	TUA4	GAPC1	UBQ	ACT7	UBC5B	EF-1α	ARP	60s	ARFA1E	CYP	GAPDH	SAMDC	TUB-α	MUB1	HIS1	UBC17
PEG-stems	TUA4	HIS6	Eif	GAPC1	UBQ	UBC5B	EF-1α	ACT7	60s	ARFA1E	CYP	SAMDC	GAPDH	MUB1	HIS1	UBC17	ARP	TUB-α
PEG-different treatmeats	UBQ	Eif	GAPC1	HIS6	60s	ARFA1E	UBC5B	ACT7	GAPDH	UBC17	HIS1	EF-1α	CYP	TUB-α	ARP	TUA4	SAMDC	MUB1
Leaves-different treatmeats	HIS6	ACT7	HIS1	TUA4	60s	CYP	GAPDH	UBQ	ARFA1E	ARP	UBC5B	Eif	GAPC1	EF-1α	MUB1	SAMDC	UBC17	TUB-α
Roots-different treatmeats	HIS6	Eif	GAPC1	ACT7	60s	UBQ	TUA4	UBC17	HIS1	ARFA1E	CYP	EF-1α	ARP	GAPDH	UBC5B	MUB1	SAMDC	TUB-α
Stems-different treatmeats	UBC5B	60s	HIS6	Eif	GAPC1	HIS1	CYP	ACT7	TUA4	UBQ	UBC17	EF-1α	GAPDH	ARFA1E	MUB1	ARP	SAMDC	TUB-α
All samples	HIS6	Eif	TUA4	60s	UBQ	GAPC1	ARFA1E	ACT7	HIS1	EF-1α	ARP	CYP	UBC5B	UBC17	GAPDH	MUB1	SAMDC	TUB-α
