# Supplementary material for: Selection and Validation of Reference Genes in Different Tissues of Okra (Abelmoschus esculentus L.) under Different Abiotic Stresses
Source: Genes (Basel). 2023 Feb 27;14(3):603. doi: 10.3390/genes14030603 (PMC10048105; doi:10.3390/genes14030603)
Supplement: Supplementary file 1 [file genes-14-00603-s001.zip › Table S3.xlsx]

## Sheet: Sheet1
Ranking		1	2	3	4	5	6	7	8	9	10	11	12	13	14	15	16	17	18
-7 °C-leaves	gene	HIS6	EF-1α	UBQ	GAPC1	UBC5B	CYP	HIS1	Eif	TUA4	ARP	60s	ACT7	ARFA1E	MUB1	SAMDC	GAPDH	UBC17	TUB-α
	CV±SD	0.97±0.29	1.02±0.30	1.15±0.37	1.80±0.51	1.87±0.91	2.06±0.89	2.35±0.88	2.75±0.57	2.77±0.64	3.08±0.69	3.15±0.77	3.53±0.54	4.16±0.94	4.33±0.97	4.79±0.97	5.45±1.15	5.54±1.17	6.38±1.65
-7 °C-roots	gene	GAPC1	CYP	TUA4	UBC17	ACT7	EF-1α	GAPDH	UBC5B	ARP	SAMDC	HIS6	UBQ	60s	Eif	MUB1	HIS1	ARFA1E	TUB-α
	CV±SD	0.66±0.11	0.88±0.11	0.94±0.14	1.29±0.16	1.29±0.24	1.43±0.80	1.45±0.73	1.75±0.48	2.24±0.48	2.62±0.65	2.63±0.41	2.77±0.81	2.94±0.81	2.97±0.82	3.82±0.84	4.57±1.33	4.61±1.59	6.32±1.85
-7 °C-stems	gene	CYP	HIS6	TUA4	GAPC1	Eif	60s	MUB1	GAPDH	HIS1	ARFA1E	SAMDC	UBC17	ACT7	UBC5B	EF-1α	ARP	UBQ	TUB-α
	CV±SD	0.83±0.07	1.09±0.17	1.09±0.18	1.47±0.31	1.71±0.44	1.72±0.46	2.11±0.47	2.14±0.52	2.53±0.70	3.06±0.71	4.00±0.84	4.03±0.86	4.38±0.90	5.05±0.96	5.36±0.91	5.52±1.38	5.54±1.56	6.53±1.64
-7 °C-different tissues	gene	Eif	UBQ	GAPC1	UBC17	CYP	GAPDH	MUB1	UBC5B	EF-1α	60s	HIS6	ACT7	ARP	HIS1	SAMDC	TUA4	ARFA1E	TUB-α
	CV±SD	0.59±0.18	1.04±0.33	1.04±0.32	1.76±0.48	2.47±0.61	2.55±0.66	2.87±0.73	2.97±0.92	3.77±0.91	3.89±0.57	4.62±0.65	4.85±0.77	5.01±0.83	5.17±0.95	5.22±0.99	5.31±1.61	5.59±1.62	6.99±1.79
NaCl-leaves	gene	HIS6	ACT7	EF-1α	CYP	UBQ	GAPC1	ARP	MUB1	TUA4	Eif	ARFA1E	60s	UBC5B	GAPDH	HIS1	SAMDC	UBC17	TUB-α
	CV±SD	0.62±0.03	0.91±0.22	1.06±0.22	1.02±0.24	1.48±0.32	2.35±0.66	2.43±0.73	3.42±0.98	3.57±0.62	4.29±0.65	4.43±0.72	4.46±0.73	4.51±0.86	4.74±0.91	6.09±0.96	6.89±1.81	7.05±1.88	7.38±2.01
NaCl-roots	gene	HIS6	EF-1α	Eif	TUA4	ACT7	GAPC1	ARP	UBC5B	UBQ	HIS1	GAPDH	ARFA1E	SAMDC	CYP	UBC17	60s	MUB1	TUB-α
	CV±SD	1.07±0.08	1.15±0.12	1.28±0.21	1.53±0.39	2.13±0.39	2.15±0.59	2.17±0.64	2.36±0.73	2.65±0.76	2.74±0.76	2.81±0.78	2.91±0.86	3.35±1.01	3.73±1.15	4.45±1.19	4.69±1.31	4.76±1.33	4.83±1.39
NaCl-stems	gene	Eif	UBQ	EF-1α	HIS6	ACT7	60s	TUA4	CYP	GAPC1	GAPDH	SAMDC	MUB1	ARP	ARFA1E	UBC17	HIS1	UBC5B	TUB-α
	CV±SD	0.59±0.16	0.91±0.27	1.28±0.32	1.36±0.37	2.71±0.54	3.02±0.63	3.05±0.64	3.27±0.69	3.23±0.74	3.39±0.84	4.03±0.96	4.15±1.19	4.39±1.21	4.87±1.29	5.58±1.52	5.71±1.51	6.51±1.61	7.81±1.98
NaCl-different tissues	gene	Eif	HIS6	GAPDH	UBQ	EF-1α	UBC5B	HIS1	CYP	GAPC1	ARFA1E	TUA4	60s	ARP	ACT7	UBC17	MUB1	SAMDC	TUB-α
	CV±SD	1.25±0.35	1.25±0.36	1.84±0.52	2.09±0.57	2.27±0.61	2.38±0.66	2.52±0.71	2.74±0.71	2.77±0.71	2.88±0.71	3.04±0.75	3.17±0.85	3.77±0.91	4.43±1.09	4.53±1.32	4.74±1.31	5.57±1.33	7.59±1.66
PEG-leaves	gene	UBQ	GAPC1	EF-1α	Eif	CYP	60s	HIS6	ARFA1E	TUA4	UBC17	UBC5B	ACT7	TUB-α	SAMDC	GAPDH	HIS1	ARP	MUB1
	CV±SD	0.99±0.28	1.09±0.29	1.41±0.43	1.77±0.47	1.83±0.48	2.16±0.52	2.23±0.67	2.28±0.68	3.23±0.77	3.49±0.94	3.68±0.97	3.79±0.86	4.44±0.71	5.33±0.65	6.81±0.72	6.81±1.77	6.81±1.83	6.81±1.95
PEG-roots	gene	GAPC1	ACT7	UBQ	HIS6	CYP	EF-1α	Eif	TUA4	GAPDH	HIS1	ARP	MUB1	SAMDC	60s	ARFA1E	UBC17	UBC5B	TUB-α
	CV±SD	0.75±0.23	0.99±0.28	1.41±0.43	1.83±0.47	2.16±0.48	2.25±0.64	2.28±0.77	2.83±0.85	3.31±0.94	3.64±0.95	3.98±0.65	5.33±0.62	5.77±0.95	6.01±0.95	6.81±0.31	6.92±1.13	7.56±1.12	8.32±2.02
PEG-stems	gene	Eif	UBQ	HIS6	GAPC1	TUA4	ACT7	CYP	ARFA1E	EF-1α	UBC5B	GAPDH	HIS1	60s	MUB1	SAMDC	UBC17	ARP	TUB-α
	CV±SD	0.81±0.19	0.86±0.23	1.13±0.34	1.89±0.56	1.97±0.59	2.18±0.62	2.49±0.64	2.49±0.65	2.59±0.73	2.65±0.73	2.84±0.79	3.14±0.84	3.19±0.85	4.64±0.86	4.87±0.94	6.52±1.69	6.64±1.85	9.97±2.11
PEG-different tissues	gene	UBQ	Eif	GAPC1	HIS6	60s	ACT7	CYP	UBC5B	UBC17	HIS1	EF-1α	GAPDH	TUA4	ARFA1E	SAMDC	ARP	MUB1	TUB-α
	CV±SD	1.37±0.09	1.45±0.15	1.57±0.16	1.89±0.23	2.16±0.53	2.38±0.6	2.48±0.69	2.8±0.72	2.92±0.8	2.93±0.81	3.61±0.87	3.72±0.91	4.09±0.69	4.25±0.21	4.58±0.92	4.68±1.23	5.09±1.25	5.53±1.28
Leaves-different treatmeats	gene	ACT7	HIS6	CYP	ARFA1E	HIS1	60s	TUA4	UBQ	GAPC1	Eif	GAPDH	ARP	EF-1α	SAMDC	UBC5B	MUB1	UBC17	TUB-α
	CV±SD	0.59±0.17	1.14±0.33	1.81±0.49	1.95±0.59	2.27±0.62	2.49±0.62	2.91±0.68	2.94±0.79	2.96±0.87	3.09±0.87	3.09±0.95	3.35±0.93	3.69±0.98	3.72±0.52	3.89±0.36	3.92±1.07	4.45±1.22	5.08±1.41
Roots-different treatmeats	gene	HIS6	60s	Eif	GAPC1	ACT7	TUA4	UBC17	HIS1	UBQ	GAPDH	CYP	ARP	ARFA1E	UBC5B	EF-1α	SAMDC	MUB1	TUB-α
	CV±SD	1.33±0.37	1.52±0.37	1.52±0.41	2.11±0.42	2.16±0.54	2.32±0.59	2.43±0.68	2.51±0.72	2.53±0.71	2.63±0.69	2.82±0.71	2.87±0.69	3.36±0.95	3.74±1.01	4.54±0.83	4.86±1.29	5.13±1.35	5.53±1.38
Stems-different treatmeats	gene	UBC5B	Eif	HIS6	TUA4	60s	CYP	ACT7	EF-1α	HIS1	UBC17	UBQ	GAPC1	ARP	MUB1	GAPDH	SAMDC	ARFA1E	TUB-α
	CV±SD	1.47±0.47	1.73±0.51	2.21±0.55	2.29±0.58	2.36±0.59	2.44±0.59	2.48±0.96	2.56±0.75	3.09±0.64	3.41±0.63	3.48±0.97	3.73±1.16	4.57±1.16	4.65±1.22	5.02±1.25	5.45±1.31	6.13±1.41	6.76±1.72
All samples	gene	HIS6	Eif	60s	TUA4	UBQ	GAPC1	ARFA1E	HIS1	EF-1α	UBC17	UBC5B	ARP	CYP	ACT7	SAMDC	MUB1	GAPDH	TUB-α
	CV±SD	0.85±0.14	0.87±0.19	1.09±0.33	1.11±0.31	1.18±0.33	1.71±0.77	1.95±0.68	2.21±0.65	2.55±0.79	2.68±0.55	3.52±0.48	3.61±0.92	3.93±0.99	4.01±0.95	4.19±0.88	4.44±1.19	4.62±1.23	6.06±1.71
